# Supplementary material for: Relationships between pesticides, polychlorinated biphenyls, blood parameters and oxidative stress of white stork Ciconia ciconia chicks in Poland
Source: Environ Sci Pollut Res Int. 2024 Jun 26;31(31):43996–4004. doi: 10.1007/s11356-024-34072-5 (PMC11252220; doi:10.1007/s11356-024-34072-5)
Supplement: Supplementary file 2 — Supplementary file2 (XLSX 91 KB) [file 11356_2024_34072_MOESM2_ESM.xlsx]

## Sheet: Sheet 1
nr.lab
